# Supplementary material for: On a Robust, Sensitive Cell-Free Method for Pseudomonas Sensing and Quantification in Microfluidic Templated Hydrogels
Source: Micromachines (Basel). 2019 Jul 31;10(8):506. doi: 10.3390/mi10080506 (PMC6723077; doi:10.3390/mi10080506)
Supplement: Supplementary file 1 [file micromachines-10-00506-s001.zip]

Archive with 2 entries (2 files):
- micromachines-531002-supplementary figures.pdf
- Movie S1-Pseudomonas and beads in nSIM.mpg
